# Supplementary material for: Portable Digital Linear Ion Trap Mass Spectrometer Based on Separate-Region Corona Discharge Ionization Source for On-Site Rapid Detection of Illegal Drugs
Source: Molecules. 2022 May 30;27(11):3506. doi: 10.3390/molecules27113506 (PMC9182377; doi:10.3390/molecules27113506)
Supplement: Supplementary file 1 [file molecules-27-03506-s001.zip]

Archive with 1 entries (1 files):
- molecules-1732341-supplementary.pdf
